# Supplementary material for: Redefining the Role of ADAM17 in Renal Proximal Tubular Cells and Its Implications in an Obese Mouse Model of Pre-Diabetes
Source: Int J Mol Sci. 2021 Dec 3;22(23):13093. doi: 10.3390/ijms222313093 (PMC8657896; doi:10.3390/ijms222313093)
Supplement: Supplementary file 1 [file ijms-22-13093-s001.zip]

Archive with 1 entries (1 files):
- ijms-1462784-supplementary.pdf
